# Supplementary material for: Audit of transvaginal sonography of normal postmenopausal ovaries by sonographers from the United Kingdom Collaborative Trial of Ovarian Cancer Screening (UKCTOCS)
Source: F1000Res. 2018 Aug 10;7:1241. [Version 1] doi: 10.12688/f1000research.15663.1 (PMC6173132; doi:10.12688/f1000research.15663.1)
Supplement: DataKey.txt – description of data fields; UKCTOCS TVC audit data biprobit format-0.csv; UKCTOCS TVC audit data biprobit format-0.dta; UKCTOCS TVC audit data do file.do [file f1000research-7-17090-s0000.tgz]

Archive with 1 entries (1 files):
- cfbe9b63-8834-4726-9d75-41db40c7c558_Dataset_1.zip
