# Supplementary material for: Audit of transvaginal sonography of normal postmenopausal ovaries by sonographers from the United Kingdom Collaborative Trial of Ovarian Cancer Screening (UKCTOCS)
Source: F1000Res. 2018 Aug 10;7:1241. [Version 1] doi: 10.12688/f1000research.15663.1 (PMC6173132; doi:10.12688/f1000research.15663.1)
Supplement: Supplementary file 2 [file f1000research-7-17090-s0001.tgz]

Archive with 1 entries (1 files):
- be95b916-aa3b-40b1-9211-31299d7d6d0f.docx
